# Supplementary material for: Unfavorable Dietary Quality Contributes to Elevated Risk of Ischemic Stroke among Residents in Southwest China: Based on the Chinese Diet Balance Index 2016 (DBI-16)
Source: Nutrients. 2022 Feb 7;14(3):694. doi: 10.3390/nu14030694 (PMC8838893; doi:10.3390/nu14030694)
Supplement: Supplementary file 1 [file nutrients-14-00694-s001.zip]

Archive with 1 entries (1 files):
- nutrients-1559816-supplementary.pdf
